# Supplementary material for: Novel Method for Early Prediction of Clinically Significant Drug–Drug Interactions with a Machine Learning Algorithm Based on Risk Matrix Analysis in the NICU
Source: J Clin Med. 2022 Aug 12;11(16):4715. doi: 10.3390/jcm11164715 (PMC9410171; doi:10.3390/jcm11164715)
Supplement: Supplementary file 1 [file jcm-11-04715-s001.zip]

Archive with 1 entries (1 files):
- jcm-1853351-supplementary.pdf
